# Supplementary material for: Comparative efficacy and acceptability of psychosocial interventions for individuals with cocaine and amphetamine addiction: A systematic review and network meta-analysis
Source: PLoS Med. 2018 Dec 26;15(12):e1002715. doi: 10.1371/journal.pmed.1002715 (PMC6306153; doi:10.1371/journal.pmed.1002715)
Supplement: S1 Data — (XLSX) [file pmed.1002715.s001.xlsx]

## Sheet: Data
Author	Year	Name	Duration (wks)	Randomised	Dropout_End_of_treatment	Abstinence_End_of_treatment	Dropouts_12wks	Abstinence_12wks	Follow-up	Longest duration of abstinence_early_Mean	Longest duration of abstinence_early_SD	LDA_End of treatment_mean	LDA_End of treatment_SD	Unpublished_data included
Carroll 1994	1994	CBT	12	58	34		34	*	*	2.82	3.35	2.82	3.35	No
Carroll 1994	1994	TAU	12	52	32		32	*	*	3.2	4.3	3.2	4.3	No
Carroll 1998	1998	12-Step	12	50	2	20	2	20	2	3.02	4.88	3.02	4.88	No
Carroll 1998	1998	CBT	12	45	3	19	3	19	8	3.38	4.16	3.38	4.16	No
Carroll 2012	2012	TAU	12	56	12	32	12	32	*	*	*	*	*	No
Carroll 2012	2012	12-Step	12	56	17	40	17	40	*	*	*	*	*	No
Carroll 2014	2014	CBT	8	47	13	17	13	17	*	5.22	2.35	5.22	2.35	No
Carroll 2014	2014	TAU	8	54	19	9	19	9	*	4.53	2.53	4.53	2.53	No
Carroll 2016	2015	CBT	12	54	1	9	1	9	*	*	*	*	*	No
Carroll 2016	2015	CM+CBT	12	45	2	15	2	15	*	*	*	*	*	No
Chen 2013	2013	TAU	12	35	11	8	11	8	*	*	*	*	*	No
Chen 2013	2013	MBT	12	37	16	14	16	14	*	*	*	*	*	No
Crits-Cristoph 1999	1999	TAU	36	123	95	46	61	33	52	*	*	*	*	No
Crits-Cristoph 1999	1999	CBT	36	119	79	40	47	27	52	*	*	*	*	No
Crits-Cristoph 1999	1999	12-Step	36	121	93	55	66	46	55	*	*	*	*	No
Crits-Cristoph 1999	1999	SEPT	36	124	83	44	55	22	52	*	*	*	*	No
Donovan 2013	2013	TAU	8	237	51	145	51	145	182	*	*	*	*	No
Donovan 2013	2013	12-Step	8	234	66	168	66	168	171	*	*	*	*	No
Dursteler-MacFarland 2013	2013	TAU	12	30	10	4	10	4	*	*	*	*	*	No
Dursteler-MacFarland 2013	2013	CBT	12	32	8	2	8	2	*	*	*	*	*	No
Epstein 2003	2003	NCR	12	49	12	6	12	6	8	0.77	0.91	0.77	0.91	No
Epstein 2003	2003	CBT	12	48	10	7	10	7	10	1.23	2.08	1.23	2.08	No
Epstein 2003	2003	CM	12	47	9	15	9	15	12	3.77	4.11	3.77	4.11	No
Epstein 2003	2003	CM+CBT	12	49	15	15	15	15	12	2.77	3.99	2.77	3.99	No
Festinger 2014	2014	TAU	12	78				*	*	3.96	3.84	3.96	3.84	No
Festinger 2014	2014	CM	12	144				*	*	6.28	6.35	6.28	6.35	No
Garcia-Fernandez 2011	2011	CRA	24	29	12	10	10	11	8	*	*	*	*	No
Garcia-Fernandez 2011	2011	CM+CRA	24	29	9	11	6	21	9	*	*	*	*	No
Garcia-Rodriguez 2009	2009	TAU	24	52	33	11	23	*	*	*	*	10.92	9.46	No
Garcia-Rodriguez 2009	2009	CM+CRA	24	44	16	16	11	*	*	*	*	16.31	8.98	No
Ghitza 2007	2007	NCR	12	40	8	16	8	16	15	*	*	*	*	No
Ghitza 2007	2007	CM	12	76	21	54	21	54	63	*	*	*	*	No
Hagedorn 2013	2013	TAU	8	68	32	50	32	50	36	*	*	*	*	No
Hagedorn 2013	2013	CM	8	71	25	51	25	51	36	*	*	*	*	No
Higgins 1993	1993	12Step+NCR	24	19	17	1	14	3	9	0.84	1.08	0.919	1.04	No
Higgins 1993	1993	CM+CRA	24	19	8	8	3	13	16	3.57	7.67	4.166	8.1	No
Higgins 1994	1994	CRA	24	20	12	1	7	*	12	3.9	4.02	6	6.71	No
Higgins 1994	1994	CM+CRA	24	20	5	4	2	*	13	7.2	4.91	11.7	8.94	No
Higgins 2000	2000	CRA+NCR	24	34	16	3	7	*	2	*	*	*	*	No
Higgins 2000	2000	CM+CRA	24	36	16	7	10	*	7	*	*	*	*	No
Higgins 2003	2003	CM	24	51	34	20	25	26	29	*	*	*	*	No
Higgins 2003	2003	CM+CRA	24	49	17	23	8	38	38	*	*	*	*	No
Kirby 1998	1998	TAU	12	46	38	3	38	3	*	2.4	3.2	2.4	3.2	No
Kirby 1998	1998	CM	12	44	34	1	34	1	*	2.7	2.8	2.7	2.8	No
Landovitz 2015	2014	NCR	8	100	4	27	4	27	51	*	*	*	*	Yes
Landovitz 2015	2014	CM	8	70	6	45	6	45	39	*	*	*	*	Yes
Ledgerwood 2006	2006	TAU	12	38		6		6	*	*	*	*	*	No
Ledgerwood 2006	2006	CM	12	104		45		45	*	*	*	*	*	No
Maude-Griffin 1998	1998	CBT	12	59		26		26	21	*	*	*	*	No
Maude-Griffin 1998	1998	12-Step	12	69		22		22	19	*	*	*	*	No
McDonnell 2013	2013	NCR	12	85	30	38	30	38	30	*	*	*	*	No
McDonnell 2013	2013	CM	12	91	53	35	53	35	42	*	*	*	*	No
McKay 1997	1997	TAU	24	52		34		41	*	*	*	*	*	No
McKay 1997	1997	CBT	24	46		16		24	*	*	*	*	*	No
Menza 2010	2010	TAU	6	57	11	32	11	32	14	*	*	*	*	No
Menza 2010	2010	CM	6	70	14	35	14	35	15	*	*	*	*	No
Miguel 2016	2016	TAU	12	32	24	1	24	1	*	0.8	1.77	0.8	1.77	No
Miguel 2016	2016	CM	12	33	12	8	12	8	*	4.37	4.43	4.37	4.43	No
Milby 2008	2008	CM+CBT	24	103	41	64	5	82	40	*	*	13.32	9.17	No
Milby 2008	2008	CM	24	103	46	54	12	76	28	*	*	11.07	8.35	No
Peirce 2006	2006	TAU	12	190	67	66	67	66	51	2.3	3.8	2.3	3.8	No
Peirce 2006	2006	CM	12	198	65	103	65	103	57	5.5	7.9	5.5	7.9	No
Petitjean 2014	2014	CM+CBT	24	29	10	15	8	14	16	*	*	11.54	9.06	No
Petitjean 2014	2014	CBT	24	31	12	17	12	10	11	*	*	7.83	8.97	No
Petry 2002	2002	TAU	12	23	2	4	2	4	3	2.74	4.49	2.74	4.49	No
Petry 2002	2002	CM	12	19	1	3	1	3	5	4.42	4.1	4.42	4.1	No
Petry 2005A	2005	TAU	12	206	134	10	134	10	*	2.6	3.45	2.6	3.45	No
Petry 2005A	2005	CM	12	209	107	39	107	39	*	4.3	4.6	4.3	4.6	No
Petry 2005B	2005	TAU	12	37	6	5	6	5	5	0.8	1.82	0.8	1.82	No
Petry 2005B	2005	CM	12	40	5	17	5	17	14	2.9	3.94	2.9	3.94	No
Petry 2007	2007	TAU	12	19	3	2	3	2	8	*	*	*	*	No
Petry 2007	2007	CM	12	57	6	19	6	19	20	*	*	*	*	No
Petry 2012A	2012	TAU	12	59	7		7	*	33	1.7	2.7	1.7	2.7	No
Petry 2012A	2012	CM	12	71	13		13	*	35	4.7	4.7	4.7	4.7	No
Petry 2012B	2012	TAU	6	108		79		79	54	3.9	3.5	3.9	3.5	Yes
Petry 2012B	2012	NCR	6	107		75		75	42	5.3	4.4	5.3	4.4	Yes
Petry 2012B	2012	CM	6	118		98		98	54	6	4.3	6	4.3	Yes
Petry 2013	2013	TAU	8	9	1	1	1	1	*	0.6	1.7	0.6	1.7	Yes
Petry 2013	2013	CM	8	10	1	3	1	3	*	2.9	1.7	2.9	1.7	Yes
Poling 2006	2006	NCR	25	54	22	15	8	23	*	*	*	4.07	4	No
Poling 2006	2006	CM	25	52	22	24	15	31	*	*	*	5.56	5	No
Rawson 2002	2002	CM	16	30		17		17	14	*	*	*	*	No
Rawson 2002	2002	CBT	16	30		11		11	17	*	*	*	*	No
Rawson 2002	2002	CM+CBT	16	30		15		15	10	*	*	*	*	No
Rawson 2002	2002	TAU	16	30		7		7	7	*	*	*	*	No
Rawson 2006	2006	CM	16	60	15	36	15	36	34	*	*	*	*	No
Rawson 2006	2006	CBT	16	58	12	20	12	20	35	*	*	*	*	No
Rawson 2006	2006	CM+CBT	16	59	13	41	13	41	32	*	*	*	*	No
Roll 2013	2013	TAU	16	29	18	1	18	1	*	1.54	1.88	1.54	1.88	No
Roll 2013	2013	CM	16	89	31	20	31	20	*	3.73	2.16	3.73	2.16	No
Sanchez Hervas 2010	2010	CBT	24	34	21	3		*	9	*	*	*	*	No
Sanchez Hervas 2010	2010	CRA	24	40	21	8		*	20	*	*	*	*	No
Schottenfeld 2011	2011	CRA+NCR	24	35	19	5	7	7	5	*	*	2.54	2.65	No
Schottenfeld 2011	2011	CM+CRA	24	36	8	8	8	11	8	*	*	4.36	5.45	No
Schottenfeld 2011	2011	12Step+NCR	24	37	22	4	15	6	4	*	*	2.54	3.42	No
Schottenfeld 2011	2011	CM+12Step	24	37	15	7	10	10	7	*	*	4.84	5.52	No
Secades Villa 2013	2013	CM+CRA	24	50	21			*	*	*	*	17.28	10.28	No
Secades Villa 2013	2013	CRA	24	68	21			*	*	*	*	8.14	10.71	No
Shoptaw 2005	2005	CBT	16	80		62		62	50	2.8	3.94	2.8	3.94	No
Shoptaw 2005	2005	CM	16	42		35		35	31	5.1	4.9	5.1	4.9	No
Shoptaw 2005	2005	CM+CBT	16	40		32		32	29	7	5.2	7	5.2	No
Shoptaw 2008	2008	TAU	16	64	32	5	32	5	43	*	*	*	*	No
Shoptaw 2008	2008	CBT	16	64	24	9	24	9	38	*	*	*	*	No
Silverman 1996	1996	NCR	12	18	3	1	3	1	2	0.77	1.44	0.77	1.44	No
Silverman 1996	1996	CM	12	19	2	9	2	9	5	5	4.67	5	4.67	No
Silverman 1998	1998	NCR	12	19	4	2	4	2	1	1	1.18	1	1.18	No
Silverman 1998	1998	CM	12	40	5	19	5	19	10	5.1	4.81	5.1	4.81	No
Smout 2010	2010	CBT	12	53	36	6	36	6	4	*	*	*	*	No
Smout 2010	2010	MBT	12	51	37	4	37	4	4	*	*	*	*	No
Umbricht 2014	2014	CM	12	79	25	13	25	13	*	4.1	7.20	4.1	7.20	No
Umbricht 2014	2014	NCR	12	92	33	9	33	9	*	3.6	6.33	3.6	6.33	No
